# Supplementary material for: Synthesis and Mesomorphic Properties of Geometric and Conformation-Modulated Amphiphilic β-Cyclodextrin Liquid Crystals
Source: Molecules. 2024 Nov 28;29(23):5633. doi: 10.3390/molecules29235633 (PMC11643793; doi:10.3390/molecules29235633)
Supplement: Supplementary file 1 [file molecules-29-05633-s001.zip]

Archive with 1 entries (1 files):
- molecules-3300144-supplementary.pdf
